# Supplementary material for: Immunoinformatic-guided designing and evaluating protein and mRNA-based vaccines against Cryptococcus neoformans for immunocompromised patients
Source: J Genet Eng Biotechnol. 2023 Oct 26;21:108. doi: 10.1186/s43141-023-00560-3 (PMC10603020; doi:10.1186/s43141-023-00560-3)
Supplement: Supplementary file 1 — Additional file 1: Table S1. NetMHCpan EL 4.1 method on IEDB server predicted antigenic CTL binding epitopes with their alleles of MP in C. neoformans. Table S2. MP of C. neoformans antigenic HTL binding epitopes with their alleles predicted using IEDB recommended 2.22 method on the IEDB server. Table S3. Predicted Linear Epitopes of vaccine of MP of C. neoformans. Table S4. Predicted Discontinuous Epitopes of vaccine of MP of C. neoformans. [file 43141_2023_560_MOESM1_ESM.xlsx]

## Sheet: S1
Table S1: NetMHCpan EL 4.1 method on IEDB server predicted antigenic CTL binding epitopes with their alleles of MP in C. neoformans.
Sr. No.	Alleles	Position	Peptides	Antigenicity Score	Antigenicity	Toxicity	Immunogenicity	Allergenicity
1	HLA-A*30:01,HLA-B*08:01,HLA-A*01:01,HLA-B*51:01,HLA-A*30:02,HLA-B*40:01,HLA-A*68:02,HLA-A*02:06,HLA-A*02:03,HLA-B*07:02,HLA-B*53:01,HLA-B*15:01,HLA-A*23:01,HLA-A*24:02,HLA-A*02:01,HLA-B*35:01,HLA-A*26:01,HLA-A*31:01,HLA-B*44:02,HLA-A*03:01,HLA-A*33:01,HLA-A*68:01,HLA-B*44:03,HLA-B*57:01,HLA-B*58:01,HLA-A*11:01,HLA-A*32:01	141-149	GNPVGGNVT	4.0344	Antigen	Non-Toxin	0.1215	Non-Allergen
2	HLA-B*35:01,HLA-B*07:02,HLA-B*51:01,HLA-B*53:01,HLA-B*08:01,HLA-A*68:02,HLA-A*26:01,HLA-A*68:01,HLA-A*30:02,HLA-A*02:06,HLA-A*30:01,HLA-A*01:01,HLA-A*33:01,HLA-A*02:01,HLA-B*44:03,HLA-A*02:03,HLA-B*44:02,HLA-B*15:01,HLA-B*40:01,HLA-B*58:01,HLA-A*31:01,HLA-B*57:01,HLA-A*03:01,HLA-A*11:01,HLA-A*32:01,HLA-A*23:01,HLA-A*24:02	142-150	NPVGGNVTT	3.4514	Antigen	Non-Toxin	0.13193	Non-Allergen
3	HLA-A*30:01,HLA-A*01:01,HLA-A*68:02,HLA-A*30:02,HLA-A*68:01,HLA-B*57:01,HLA-B*58:01,HLA-A*11:01,HLA-A*03:01,HLA-A*32:01,HLA-A*33:01,HLA-A*26:01,HLA-A*31:01,HLA-B*07:02,HLA-A*02:06,HLA-B*51:01,HLA-A*02:03,HLA-B*15:01,HLA-B*08:01,HLA-B*53:01,HLA-A*02:01,HLA-B*35:01,HLA-B*44:02,HLA-B*44:03,HLA-A*23:01,HLA-A*24:02,HLA-B*40:01	45-53	QTSYARLLS	1.9366	Antigen	Non-Toxin	0.01356	Non-Allergen
4	HLA-A*68:02,HLA-A*30:02,HLA-A*30:01,HLA-B*35:01,HLA-A*68:01,HLA-A*26:01,HLA-A*02:06,HLA-B*58:01,HLA-A*01:01,HLA-B*51:01,HLA-B*57:01,HLA-A*02:03,HLA-B*07:02,HLA-B*15:01,HLA-B*40:01,HLA-A*11:01,HLA-B*08:01,HLA-A*02:01,HLA-B*53:01,HLA-A*33:01,HLA-A*31:01,HLA-A*03:01,HLA-A*32:01,HLA-B*44:03,HLA-B*44:02,HLA-A*23:01,HLA-A*24:02	277-285	TSVGNGIAS	1.958	Antigen	Non-Toxin	0.20828	Non-Allergen
5	HLA-B*35:01,HLA-B*58:01,HLA-B*57:01,HLA-A*68:01,HLA-A*68:02,HLA-A*02:06,HLA-A*30:02,HLA-B*53:01,HLA-A*30:01,HLA-A*01:01,HLA-B*15:01,HLA-B*51:01,HLA-A*32:01,HLA-A*26:01,HLA-B*08:01,HLA-B*07:02,HLA-A*33:01,HLA-A*02:01,HLA-A*02:03,HLA-A*31:01,HLA-A*03:01,HLA-A*11:01,HLA-A*23:01,HLA-B*44:02,HLA-B*44:03,HLA-A*24:02,HLA-B*40:01	200-208	WVMPGDYTN	2.5662	Antigen	Non-Toxin	0.00528	Non-Allergen

## Sheet: S2
Table S2: MP of C. neoformans antigenic HTL binding epitopes with their alleles predicted using IEDB recommended 2.22 method on the IEDB server.
Sr. No.	Alleles	Position	Epitopes	Antigenicity Score	Antigenicity	Toxicity	IFN-Gamma Inducing	IFN-Gamma Inducing Score	IL4 Inducing	IL10 Inducing	Allergenicity
1	HLA-DQA1*05:01/DQB1*03:01,HLA-DRB1*07:01,HLA-DRB1*09:01,HLA-DQA1*01:02/DQB1*06:02,HLA-DQA1*03:01/DQB1*03:02,HLA-DRB1*01:01,HLA-DQA1*04:01/DQB1*04:02,HLA-DRB1*04:01,HLA-DQA1*01:01/DQB1*05:01,HLA-DRB1*12:01,HLA-DPA1*01:03/DPB1*02:01,HLA-DPA1*02:01/DPB1*05:01,HLA-DPA1*03:01/DPB1*04:02,HLA-DQA1*05:01/DQB1*02:01,HLA-DRB3*01:01,HLA-DPA1*02:01/DPB1*01:01,HLA-DRB1*04:05,HLA-DRB1*08:02,HLA-DRB4*01:01,HLA-…	309-323	AAATGSSSSGSTGSG	2.4571	Antigen	Non-Toxin	Positive	0.858072	IL4 inducer	IL10 inducer	Non-Allergen
2	HLA-DQA1*05:01/DQB1*03:01,HLA-DQA1*01:02/DQB1*06:02,HLA-DQA1*04:01/DQB1*04:02,HLA-DQA1*03:01/DQB1*03:02,HLA-DRB1*09:01,HLA-DRB1*01:01,HLA-DRB1*07:01,HLA-DRB1*04:01,HLA-DQA1*01:01/DQB1*05:01,HLA-DQA1*05:01/DQB1*02:01,HLA-DRB1*12:01,HLA-DPA1*01:03/DPB1*02:01,HLA-DPA1*02:01/DPB1*05:01,HLA-DPA1*03:01/DPB1*04:02,HLA-DRB3*01:01,HLA-DPA1*02:01/DPB1*01:01,HLA-DPA1*02:01/DPB1*14:01,HLA-DRB4*01:01,HLA-DRB5…	318-332	GSTGSGSGSAAAGST	2.7974	Antigen	Non-Toxin	Positive	0.851508	IL4 inducer	IL10 inducer	Non-Allergen
3	HLA-DQA1*05:01/DQB1*03:01,HLA-DQA1*01:02/DQB1*06:02,HLA-DQA1*04:01/DQB1*04:02,HLA-DQA1*03:01/DQB1*03:02,HLA-DRB1*09:01,HLA-DRB1*01:01,HLA-DRB1*04:01,HLA-DRB1*07:01,HLA-DQA1*01:01/DQB1*05:01,HLA-DRB1*12:01,HLA-DPA1*01:03/DPB1*02:01,HLA-DPA1*02:01/DPB1*05:01,HLA-DPA1*03:01/DPB1*04:02,HLA-DQA1*05:01/DQB1*02:01,HLA-DRB3*01:01,HLA-DPA1*02:01/DPB1*01:01,HLA-DPA1*02:01/DPB1*14:01,HLA-DRB4*01:01,HLA-DPA1…	317-331	SGSTGSGSGSAAAGS	2.8618	Antigen	Non-Toxin	Positive	0.992345	IL4 inducer	IL10 inducer	Non-Allergen
4	HLA-DQA1*05:01/DQB1*03:01,HLA-DQA1*01:02/DQB1*06:02,HLA-DQA1*04:01/DQB1*04:02,HLA-DRB1*09:01,HLA-DQA1*03:01/DQB1*03:02,HLA-DRB1*01:01,HLA-DRB1*04:01,HLA-DRB1*07:01,HLA-DQA1*01:01/DQB1*05:01,HLA-DRB1*12:01,HLA-DPA1*01:03/DPB1*02:01,HLA-DPA1*02:01/DPB1*05:01,HLA-DPA1*03:01/DPB1*04:02,HLA-DQA1*05:01/DQB1*02:01,HLA-DRB3*01:01,HLA-DPA1*02:01/DPB1*01:01,HLA-DPA1*02:01/DPB1*14:01,HLA-DRB4*01:01,HLA-DPA1…	316-330	SSGSTGSGSGSAAAG	2.9102	Antigen	Non-Toxin	Positive	0.84045	IL4 inducer	IL10 inducer	Non-Allergen
5	HLA-DQA1*05:01/DQB1*03:01,HLA-DQA1*01:02/DQB1*06:02,HLA-DRB1*09:01,HLA-DQA1*04:01/DQB1*04:02,HLA-DQA1*03:01/DQB1*03:02,HLA-DRB1*01:01,HLA-DRB1*07:01,HLA-DQA1*01:01/DQB1*05:01,HLA-DRB1*04:01,HLA-DRB1*12:01,HLA-DPA1*01:03/DPB1*02:01,HLA-DPA1*02:01/DPB1*05:01,HLA-DPA1*03:01/DPB1*04:02,HLA-DQA1*05:01/DQB1*02:01,HLA-DRB3*01:01,HLA-DPA1*02:01/DPB1*01:01,HLA-DPA1*02:01/DPB1*14:01,HLA-DRB4*01:01,HLA-DRB5…	315-329	SSSGSTGSGSGSAAA	2.9104	Antigen	Non-Toxin	Positive	1.14229	IL4 inducer	IL10 inducer	Non-Allergen

## Sheet: S3
Table S3: Predicted Linear Epitopes of vaccine of MP of C. neoformans
No.	Start	End	Peptide	Number of residues	Score
1	356	468	ARLLSAAYTSVGNGIASAAYWVMPGDYTNGPGPGAAATGSSSSGSTGSGGPGPGGSTGSGSGSAAAGSTGPGPGSGSTGSGSGSAAAGSGPGPGSSGSTGSGSGSAAAGGPGP	113	0.756
2	183	248	ASLALSNAGSNSTAAATNSSSGGASAAATGSSSSGSTGSGSGSAAAGSTAAASSSGDSSSSTSAAM	66	0.738
3	1	32	MSITKDQIIEAVAAMSVMDVVELISAMEEKFG	32	0.672
4	311	329	TAAATNSSSGGASAAAYGN	19	0.633
5	471	490	SSGSTGSGSGSAAAHHHHHH	20	0.592
6	63	67	GANKV	5	0.505

## Sheet: S4
Table S4: Predicted Discontinuous Epitopes of vaccine of MP of C. neoformans
No.	Residues	Number of residues	Score
1	A:T383, A:N384, A:G385, A:P386, A:G387, A:P388, A:G389, A:A390, A:A391, A:A392, A:T393, A:G394, A:S395, A:S396, A:S397, A:S398, A:G399, A:S400, A:T401, A:G402, A:S403, A:G404, A:G405, A:P406, A:G407, A:P408, A:G409, A:G410, A:S411, A:T412, A:G413, A:S414, A:G415, A:S416, A:G417, A:S418, A:A419, A:A420, A:A421, A:G422, A:S423, A:T424, A:G425, A:P426, A:G427, A:P428, A:G429, A:S430, A:G431, A:S432,…	86	0.808
2	A:A183, A:S184, A:L185, A:A186, A:L187, A:S188, A:N189, A:A190, A:G191, A:S192, A:N193, A:S194, A:T195, A:A196, A:A197, A:A198, A:T199, A:N200, A:S201, A:S202, A:S203, A:G204, A:G205, A:A206, A:S207, A:A208, A:A209, A:A210, A:T211, A:G212, A:S213, A:S214, A:S215, A:S216, A:G217, A:S218, A:T219, A:G220, A:S221, A:G222, A:S223, A:G224, A:S225, A:A226, A:A227, A:A228, A:G229, A:S230, A:T231, A:A232,…	66	0.738
3	A:H488, A:H489, A:H490	3	0.707
4	A:M1, A:S2, A:I3, A:T4, A:K5, A:D6, A:Q7, A:I8, A:I9, A:E10, A:A11, A:V12, A:A13, A:A14, A:M15, A:S16, A:V17, A:M18, A:D19, A:V20, A:V21, A:E22, A:L23, A:I24, A:S25, A:A26, A:M27, A:E28, A:E29, A:K30, A:F31, A:V33, A:S34	33	0.663
5	A:T311, A:A312, A:A313, A:A314, A:T315, A:N316, A:S317, A:S318, A:S319, A:G320, A:G321, A:A322, A:S323, A:A324, A:A325, A:A326, A:Y327, A:G328, A:N329, A:P330	20	0.624
6	A:A356, A:R357, A:L358, A:L359, A:S360, A:A361, A:A362, A:Y363, A:T364, A:S365, A:V366, A:G367, A:N368, A:G369, A:I370, A:A371, A:S372, A:A373, A:A374, A:Y375, A:W376, A:V377, A:M378, A:P379, A:G380, A:D381, A:Y382	27	0.592
7	A:S471, A:S472, A:G473, A:S474, A:T475, A:G476, A:S477, A:G478, A:S479, A:G480, A:S481, A:A482, A:A483, A:A484, A:H485	15	0.56
